# Supplementary material for: Longitudinal human transcriptomic and spatial gene profiling at the incisional edge during long surgical procedures
Source: Commun Biol. 2025 Dec 22;9:315. doi: 10.1038/s42003-025-09366-0 (PMC12936088; doi:10.1038/s42003-025-09366-0)
Supplement: Supplementary file 3 — Supplementary Data 1 [file 42003_2025_9366_MOESM3_ESM.xlsx]

## Sheet: info
Data points for Supplementary Figure 4 are found in the Supplementary Table 3, which lists the fold changes and DEG score for each gene at each time point.

## Sheet: Figure 1
Figure 1
Data points for Figure 1b-f are patient reported pain scores collected during the course of a clinical study, and are available under dbGaP project number, where they are associated with sequence data from that patient and relevant demographic information.
Figure 1b. Pain intensity						Friedman test for pain intensity, Figure 1B				Number of families	1
Participant	Pre-surgery	POD1	POD2			Distribution assumption	No assumption			Number of comparisons per family	2
1	0	3.75	4.25							Alpha	0.05
2	3	4.5	3.75			Friedman test
3	0.5	4	2.5			P value	0.0002			Dunn's multiple comparisons test	Rank sum diff.	Significant?	Summary	Adjusted P Value	A-?
4	1.5	1.5	1.75			Exact or approximate P value?	Exact			Baseline vs. POD1	-14.5	Yes	**	0.004	B	POD1
5	2.25	6.75	5.25			P value summary	***			Baseline vs. POD2	-15.5	Yes	**	0.0019	C	POD2
6	0	4.5	4.25			Are means signif. different? (P < 0.05)	Yes
7	2.5	6	5.5			Number of groups	3			Test details	Rank sum 1	Rank sum 2	Rank sum diff.	n1	n2	Z
8	1.5	3.75	3.75			Friedman statistic	14.68			Baseline vs. POD1	12	26.5	-14.5	11	11	3.091
9*	ND	ND	ND							Baseline vs. POD2	12	27.5	-15.5	11	11	3.305
10	6.75	6.75	8.25			Data summary
11	0.5	3	3.75			Number of treatments (columns)	3
12	0	3	4			Number of subjects (rows)	11
*Participant 9 was unable to provide patient reported outcomes.
Figure 1c. Pain interference						Friedman test for pain intensity, Figure 1C				Number of families	1
Participant	Pre-surgery	POD1	POD2			Distribution assumption	No assumption			Number of comparisons per family	2
1	0	9.14	8.43							Alpha	0.05
2	0.14	4	4.29			Friedman test
3	0	4.86	0.57			P value	0.0004			Dunn's multiple comparisons test	Rank sum diff.	Significant?	Summary	Adjusted P Value	A-?
4	0.86	3.57	5.86			Exact or approximate P value?	Exact			Baseline vs. POD1	-16	Yes	**	0.0013	B	POD1
5	7.14	9.14	8.57			P value summary	***			Baseline vs. POD2	-14	Yes	**	0.0057	C	POD2
6	0	6.57	7			Are means signif. different? (P < 0.05)	Yes
7	5.14	9.14	8.29			Number of groups	3			Test details	Rank sum 1	Rank sum 2	Rank sum diff.	n1	n2	Z
8	0.57	8.43	3.43			Friedman statistic	13.82			Baseline vs. POD1	12	28	-16	11	11	3.411
9*	ND	ND	ND							Baseline vs. POD2	12	26	-14	11	11	2.985
10	7.86	8.71	6.43			Data summary
11	0	1.43	3.29			Number of treatments (columns)	3
12	0	5.14	6.14			Number of subjects (rows)	11
*Participant 9 was unable to provide patient reported outcomes.
Figure 1d. Percent relief from analgesics
Participant	Pre-surgery	POD1	POD2
1	0	80	80
2	0	80	80
3	ND	100	100
4	90	90	90
5	70	50	40
6	0	80	90
7	90	0	60
8	0	70	100
9*	ND	ND	ND
10	40	70	40
11	0	90	70
12	0	80	90
*Participant 9 was unable to provide patient reported outcomes.
Figure 1e. Affective modalities (McGill Pain Questionnaire). Note: this is the data in the graph. Detailed individual pain ratings of each sensory descriptor are found in the dbGaP deposition mentioned above.*
	none	mild	moderate	severe
Fearful	63.6364	13.6364	13.6364	9.09091
Punishing-Cruel	63.6364	9.09091	18.1818	9.09091
Sickening	31.8182	22.7273	27.2727	18.1818
Tiring-Exhausting	9.09091	27.2727	40.9091	22.7273
*Participant 9 was unable to provide patient reported outcomes.
Figure 1f. Sensory modalities (McGill Pain Questionnaire). Note: this is the data in the graph. Detailed individual pain ratings of each sensory descriptor are found in the dbGaP deposition mentioned above.*
	none	mild	moderate	severe
Shooting	68.1818	13.6364	9.09091	9.09091
Stabbing	54.5455	22.7273	13.6364	9.09091
Splitting	45.4545	36.3636	13.6364	4.54545
Hot-Burning	50	13.6364	31.8182	4.54545
Gnawing	45.4545	13.6364	31.8182	9.09091
Throbbing	50	18.1818	9.09091	22.7273
Sharp	40.9091	13.6364	31.8182	13.6364
Heavy	45.4545	9.09091	27.2727	18.1818
Tender	27.2727	22.7273	40.9091	9.09091
Cramping	31.8182	22.7273	27.2727	18.1818
Aching	13.6364	13.6364	40.9091	31.8182
*Participant 9 was unable to provide patient reported outcomes.

## Sheet: Figure 2
Figure 2a, 2c		(Note that the same raw data is used in both plots)
	Increasing	Decreasing
1 hr	47	0
2 hrs	115	7
4 hrs	595	594
6 hrs	866	4777
≥8 hrs	1025	4777
Figure 2b
Data points for Figure 2b are found in the Supplementary Data File XXX, specifically XXX
Figure 2d
Data points for Figure 2b are found in the Supplementary Data File XXX, specifically XXX
Figure 2e
Data in Figure 2e represent summary statistics of the data found in Figure 2d. Raw data are the same data as for that plot, and are included in the same location due to size restraints.
Increasing genes
Label	X-value	Mean	SD	N
0 hr	0	0.354679	0.169104	1178
1 hr	1	0.413313	0.176792	1178
2 hr	2	0.482585	0.189334	1178
4 hr	4	0.629551	0.182067	1178
6 hr	6	0.86755	0.134699	1178
closure	8	0.943509	0.11692	1178
Decreasing genes
Label	X-value	Mean	SD	N
0 hr	0	0.985206	0.0510188	6106
1 hr	1	0.903069	0.0876463	6106
2 hr	2	0.862611	0.104619	6106
4 hr	4	0.74596	0.135875	6106
6 hr	6	0.593867	0.140795	6106
closure	8	0.533679	0.152808	6106
Figure 2f
IL6	Study participant ID
Time point	1	2	3	4	5	6	7	8	9	10	11	12
0	0.04	0.5	0.08	0.43	1.86	0.16	0.43	0.13	0.51	0.15	0.12	0.4
1	6.57	14.58	2.46	31.02	8.13	1.64	2.38	0.22	20.28	5.94	2.56	10.91
2	28.24	57.96	15.92	32.22	151.41	8.92	28	0.27	101.7	16.01	16.2	196.59
4	72.63	255.52		884.58	170.37	220.26	104.55	16.92	194.55	41.82	316.7	294.67
6	403.68	319.12		607.91	570.65	256.02	370.3	128.81	314.95			521.35
≥8		417.03		319.45		265.46	357.19	82.79	670.15
CCL2	Study participant ID
Time point	1	2	3	4	5	6	7	8	9	10	11	12
0	27.03	30.19	27.11	50.87	47.79	38.92	35.34	57.07	40.28	32.55	23.18	39.54
1	68.91	69	79.19	119.02	61.55	63.84	68.39	45.76	156.49	63.58	37.17	122.96
2	134.47	100.2	85.51	89.61	248.79	81.8	136.67	50.1	257.66	82.54	67.31	548.38
4	174.97	797.93		2710.37	414.82	361.08	286	43.05	305.06	123.15	483.9	594.53
6	594.48	339.34		1224.39	852.18	1223.77	821.74	282.66	468.27			1146.53
≥8		891.68		1194.01		1000.13	456.28	172.79	779.64
KRT16	Study participant ID
Time point	1	2	3	4	5	6	7	8	9	10	11	12
0	279.32	59.97	57.37	40.92	70.62	74.83	145.84	45.65	1038.82	67.49	48.88	108.69
1	290.21	96.97	203.56	118.02	39.32	41.63	115.3	245.44	582.88	94.5	94.38	281.58
2	316.76	96.15	78.77	172.16	79.84	64.04	190.71	166.24	701.01	79.83	151.24	197.79
4	322.01	220.28		194.77	176.43	160.08	288.67	232.56	661.56	77.42	189.9	242.04
6	397.26	183.56		385.21	752.87	215.25	412.26	198.51	705.38			957.21
≥8		509.18		526.02		274.6	543.12	205.7	1881.25
DBP	Study participant ID
Time point	1	2	3	4	5	6	7	8	9	10	11	12
0	51.45	58.89	42.04	36.37	43.69	76.87	28.78	27.07	31.33	42.18	47.22	40.39
1	51	65.09	44.93	24.7	62.62	79.05	31.56	30.51	25.21	40.17	44.57	46.1
2	38.75	53.37	36.17	19.6	35.77	70.32	29.26	31.92	19.68	36.06	40.11	32.84
4	44.21	18.05		6	17.2	45.43	22.72	31.09	22.06	38.68	16.28	18.24
6	17.46	36.69		3.94	7.36	29.18	14.44	19.46	14.36			10.73
≥8		13.54		2.48		22.7	6.1	18.51	4.02
GIN1	Study participant ID
Time point	1	2	3	4	5	6	7	8	9	10	11	12
0	1.77	1.59	1.32	1.44	1.42	1.41	1.58	1.68	1.65	1.78	1.42	1.85
1	1.21	0.91	0.98	0.95	1.13	1.27	0.99	1.52	1.28	1.18	1.26	1.47
2	0.74	0.67	0.67	0.76	0.56	1.08	1.01	1.2	0.76	0.88	1	0.55
4	0.67	0.48		0.34	0.4	0.44	0.41	0.72	0.63	0.73	0.45	0.42
6	0.12	0		0.29	0.23	0.41	0.16	0.15	0.08			0.16
≥8		0		0.13		0.25	0.32	0.28	0
TRPV1	Study participant ID
Time point	1	2	3	4	5	6	7	8	9	10	11	12
0	4.91	4.84	5.23	5.1	5.69	6.29	6.41	4.58	5.76	5.09	5.84	5.82
1	2.76	3.28	2.64	4.35	3.93	6.03	5.96	5.1	4.16	2.79	4.86	4.49
2	3.72	2.15	3.63	4.35	3.8	4.6	4.72	5.11	4.28	3.32	4.56	3.61
4	1.76	1.19		1.91	2.93	3.53	4.74	4.6	3.79	3.5	3.79	3.08
6	1.1	0.52		1.53	1.63	2.37	2.58	2.37	2.4			1.76
≥8		0.72		1.68		2.47	2.1	3.26	1.52

## Sheet: Supplementary Figure 1
Supplementary Figure 1a. Worst pain reported in the last 24 hours
Participant	Pre-surgery	POD1	POD2
1	0	7	8
2	4	5	6
3	0	6	7
4	4	4	5
5	2	10	8
6	0	5	5
7	5	7	8
8	4	8	7
9*	ND	ND	ND
10	10	10	9
11	1	6	7
12	0	6	6
*Participant 9 was unable to provide patient reported outcomes.
Supplementary Figure 1b. Least pain reported in the last 24 hours
Participant	Pre-surgery	POD1	POD2
1	0	1	2
2	0	2	2
3	0	2	0
4	0	1	0
5	2	1	3
6	0	3	2
7	2	5	2
8	0	0	1
9*	ND	ND	ND
10	4	5	5
11	0	1	2
12	0	1	2
*Participant 9 was unable to provide patient reported outcomes.
Supplementary Figure 1c. Average pain reported in the last 24 hours
Participant	Pre-surgery	POD1	POD2
1	0	5	6
2	2	5	5
3	2	4	3
4	1	1	2
5	3	8	5
6	0	5	5
7	3	6	6
8	1	4	3
9*	ND	ND	ND
10	6	5	9
11	1	3	4
12	0	3	4
*Participant 9 was unable to provide patient reported outcomes.
Supplementary Figure 1d. Pain right now
Participant	Pre-surgery	POD1	POD2
1	0	2	1
2	6	6	2
3	0	4	0
4	1	0	0
5	2	8	5
6	0	5	5
7	0	6	6
8	1	3	4
9*	ND	ND	ND
10	7	7	10
11	0	2	2
12	0	2	4
*Participant 9 was unable to provide patient reported outcomes.
Supplementary Figure 1e. Percent relief from analgesics
Participant	Pre-surgery	POD1	POD2
1	0	80	80
2	0	80	80
3	ND	100	100
4	90	90	90
5	70	50	40
6	0	80	90
7	90	0	60
8	0	70	100
9*	ND	ND	ND
10	40	70	40
11	0	90	70
12	0	80	90
*Participant 9 was unable to provide patient reported outcomes.
Supplementary Figure 1f. Pain interference: enjoyment of life
Participant	Pre-surgery	POD1	POD2
1	0	10	10
2	1	5	5
3	0	2	0
4	1	3	2
5	8	10	8
6	0	7	6
7	6	10	8
8	0	10	4
9*	ND	ND	ND
10	10	10	10
11	0	0	0
12	0	10	9
*Participant 9 was unable to provide patient reported outcomes.
Supplementary Figure 1g. Pain interference: normal work
Participant	Pre-surgery	POD1	POD2
1	0	10	10
2	0	0	0
3	0	9	0
4	0	3	10
5	9	10	10
6	0	10	10
7	10	10	10
8	0	10	4
9*	ND	ND	ND
10	9	10	9
11	0	0	0
12	0	5	8
*Participant 9 was unable to provide patient reported outcomes.
Supplementary Figure 1h. Pain interference: general activity
Participant	Pre-surgery	POD1	POD2
1	0	10	9
2	0	9	4
3	0	8	3
4	1	10	10
5	7	10	10
6	0	9	7
7	3	10	8
8	0	10	4
9*	ND	ND	ND
10	10	10	10
11	0	4	5
12	0	0	9
*Participant 9 was unable to provide patient reported outcomes.
Supplementary Figure 1i. Pain interference: mood
Participant	Pre-surgery	POD1	POD2
1	0	7	9
2	0	7	6
3	0	3	0
4	1	1	8
5	7	10	8
6	0	4	6
7	5	9	8
8	2	3	4
9*	ND	ND	ND
10	7	8	5
11	0	3	4
12	0	8	7
*Participant 9 was unable to provide patient reported outcomes.
Supplementary Figure 1j. Pain interference: relations with others
Participant	Pre-surgery	POD1	POD2
1	0	10	8
2	0	4	5
3	0	0	0
4	0	3	3
5	7	10	7
6	0	7	9
7	3	8	8
8	0	10	0
9*	ND	ND	ND
10	8	9	2
11	0	0	0
12	0	0	3
*Participant 9 was unable to provide patient reported outcomes.
Supplementary Figure 1k. Pain interference: sleep
Participant	Pre-surgery	POD1	POD2
1	0	7	5
2	0	0	8
3	0	3	0
4	3	2	2
5	4	4	7
6	0	0	4
7	4	7	6
8	2	6	4
9*	ND	ND	ND
10	6	4	3
11	0	3	4
12	0	5	2
*Participant 9 was unable to provide patient reported outcomes.
Supplementary Figure 1l. Pain interference: walking ability
Participant	Pre-surgery	POD1	POD2
1	0	10	8
2	0	3	2
3	0	9	1
4	0	3	6
5	8	10	10
6	0	9	7
7	5	10	10
8	0	10	4
9*	ND	ND	ND
10	5	10	6
11	0	0	10
12	0	8	5
*Participant 9 was unable to provide patient reported outcomes.

## Sheet: Supplementary Figure 2
Supplementary Figure 2a. McGill Sensory questions: aching
Participant	Pre-surgery	POD1	POD2
1	0	3	3
2	1	1	0
3	0	2	0
4	0	1	0
5	2	3	3
6	0	2	3
7	2	2	2
8	1	1	2
9*	ND	ND	ND
10	2	3	3
11	1	2	2
12	0	2	2
*Participant 9 was unable to provide patient reported outcomes.
Supplementary Figure 2b. McGill Sensory questions: cramping
Participant	Pre-surgery	POD1	POD2
1	0	0	0
2	0	1	0
3	0	0	0
4	0	0	1
5	3	3	3
6	0	1	1
7	2	2	2
8	1	3	2
9*	ND	ND	ND
10	0	0	3
11	0	2	2
12	0	1	2
*Participant 9 was unable to provide patient reported outcomes.
Supplementary Figure 2c. McGill Sensory questions: gnawing
Participant	Pre-surgery	POD1	POD2
1	0	0	0
2	2	1	1
3	0	0	0
4	0	0	0
5	2	2	3
6	0	0	0
7	1	2	2
8	0	1	0
9*	ND	ND	ND
10	0	2	3
11	1	2	0
12	0	2	2
*Participant 9 was unable to provide patient reported outcomes.
Supplementary Figure 2d. McGill Sensory questions: heavy
Participant	Pre-surgery	POD1	POD2
1	0	0	0
2	0	2	1
3	0	0	2
4	0	0	0
5	1	3	3
6	0	0	0
7	1	0	1
8	0	2	2
9*	ND	ND	ND
10	3	3	3
11	0	2	0
12	0	0	2
*Participant 9 was unable to provide patient reported outcomes.
Supplementary Figure 2e. McGill Sensory questions: hot-burning
Participant	Pre-surgery	POD1	POD2
1	0	0	0
2	0	0	0
3	0	0	1
4	0	0	0
5	0	2	2
6	0	1	2
7	0	0	1
8	1	2	2
9*	ND	ND	ND
10	2	0	3
11	0	0	2
12	0	0	2
*Participant 9 was unable to provide patient reported outcomes.
Supplementary Figure 2f. McGill sensory questions: sharp
Participant	Pre-surgery	POD1	POD2
1	0	0	0
2	1	1	1
3	0	0	0
4	2	2	1
5	2	2	2
6	0	0	0
7	0	0	2
8	0	3	2
9*	ND	ND	ND
10	3	3	3
11	0	2	0
12	0	0	2
*Participant 9 was unable to provide patient reported outcomes.
Supplementary Figure 2g. McGill sensory questions: shooting
Participant	Pre-surgery	POD1	POD2
1	0	0	0
2	0	0	0
3	0	0	0
4	2	0	1
5	1	0	1
6	0	0	1
7	0	0	0
8	0	2	0
9*	ND	ND	ND
10	3	3	3
11	0	0	0
12	0	0	2
*Participant 9 was unable to provide patient reported outcomes.
Supplementary Figure 2h. McGill sensory questions: splitting
Participant	Pre-surgery	POD1	POD2
1	0	0	0
2	0	0	1
3	0	1	0
4	0	1	0
5	0	1	2
6	0	2	0
7	0	0	1
8	0	1	1
9*	ND	ND	ND
10	3	2	3
11	0	0	0
12	0	0	1
*Participant 9 was unable to provide patient reported outcomes.
Supplementary Figure 2i. McGill sensory questions: stabbing
Participant	Pre-surgery	POD1	POD2
1	0	0	0
2	0	0	0
3	0	0	0
4	2	1	1
5	1	2	1
6	0	0	0
7	0	0	2
8	1	1	0
9*	ND	ND	ND
10	3	3	3
11	0	2	0
12	0	0	1
*Participant 9 was unable to provide patient reported outcomes.
Supplementary Figure 2j. McGill sensory questions: tender
Participant	Pre-surgery	POD1	POD2
1	0	2	0
2	1	2	0
3	0	2	2
4	0	1	0
5	2	3	2
6	0	3	2
7	0	0	1
8	1	1	2
9*	ND	ND	ND
10	2	0	0
11	0	1	2
12	0	1	2
*Participant 9 was unable to provide patient reported outcomes.
Supplementary Figure 2k. McGill sensory questions: throbbing
Participant	Pre-surgery	POD1	POD2
1	0	0	0
2	1	0	0
3	0	0	2
4	1	1	1
5	2	2	3
6	0	0	0
7	0	1	0
8	0	0	0
9*	ND	ND	ND
10	1	3	3
11	0	3	1
12	0	0	3
*Participant 9 was unable to provide patient reported outcomes.
Supplementary Figure 2l. McGill affective questions: fearful
Participant	Pre-surgery	POD1	POD2
1	0	0	0
2	3	0	2
3	0	0	0
4	0	0	0
5	0	3	1
6	0	0	0
7	2	2	3
8	2	2	0
9*	ND	ND	ND
10	0	0	0
11	0	0	1
12	0	0	1
*Participant 9 was unable to provide patient reported outcomes.
Supplementary Figure 2m. McGill affective questions: punishing-cruel
Participant	Pre-surgery	POD1	POD2
1	0	0	0
2	2	0	2
3	0	0	0
4	0	0	0
5	0	3	1
6	0	0	0
7	2	2	2
8	0	1	0
9*	ND	ND	ND
10	2	3	2
11	0	0	0
12	0	0	0
*Participant 9 was unable to provide patient reported outcomes.
Supplementary Figure 2n. McGill affective questions: sickening
Participant	Pre-surgery	POD1	POD2
1	0	3	2
2	1	0	1
3	0	1	0
4	0	0	0
5	1	3	2
6	0	2	0
7	2	2	3
8	0	1	1
9*	ND	ND	ND
10	0	0	3
11	0	0	1
12	0	2	2
*Participant 9 was unable to provide patient reported outcomes.
Supplementary Figure 2o. McGill affective questions: tiring-exhausting
Participant	Pre-surgery	POD1	POD2
1	0	3	3
2	3	2	1
3	0	2	0
4	0	1	1
5	3	3	3
6	0	2	3
7	1	2	2
8	1	1	2
9*	ND	ND	ND
10	0	0	1
11	1	2	1
12	0	2	2
*Participant 9 was unable to provide patient reported outcomes.

## Sheet: Supplementary Figure 3
Supplementary Figure 3
Participant	Time zero	1 hour	2 hour	4hour	6hour
1	3	-1	-2	-12	-5
2	4	-4	-5	-30	-13
3	0	3	3	NA	NA
4	0	-17	-12	-16	-14
5	6	8	14	1	4
6	4	1	15	-2	NA
7	1	-5.68434e-14	-10	-14	-6
8	5	0	15	-3	-6
9	4	0	13	-2	NA
10	3	3	5	30	-18
11	8	-2	-3	12	-19
12	2	-4	-4	-2	10

## Sheet: Supplementary Figure 5
Data points for Supplementary Figure 5a are found in the Supplementary Data File XXX, specifically XXX
Supplementary Figure 5b. IL8 sFPKM
Time after initial incision	Female								Male
0 hr	0.05	0.11	0.17	0.38	0.39	0.13	0.11		0.15	0.21	0.31	0.14	0.46
1 hr	2.56	10.13	5.83	11.75	4.6	3.61	4.64		0.15	8.77	3.95	0.78	4.17
2 hrs	9.82	9.46	10.91	13.28	46.74	17.88	10.36		0.4	20.15	1.57	4	32.55
4 hrs	12.07	82.8		205.67	19.76	74.43	33.98		2.97	34.13	5.23	36.47	24.09
6 hrs	57.58	30.73		293.69	122.2	133.13	100.58		18.17	52.05			123.42
≥8 hrs		90.14		111.91		116.1	118.2		7.05	275.84
Supplementary Figure 5c. CXCL1 sFPKM
Time after initial incision	Female								Male
0 hr	0.7	0.64	0.53	2.57	1.48	0.54	0.98		0.75	3.39	0.66	0.36	1.34
1 hr	3.19	4.44	2.41	7.92	2.22	1.11	2.72		0.98	7.3	2.48	0.76	6.41
2 hrs	3.63	7.16	7.29	8.01	27.09	2.92	5.03		1.29	12.46	2.02	1.21	11.07
4 hrs	5.35	77.09		378.83	26.34	28.99	13.14		2.48	18.33	1.83	20.8	17.59
6 hrs	52.55	20.02		229.53	56.85	82.11	35.87		5	26			52.54
≥8 hrs		42.55		133.2		46.1	55.14		2.42	92.41
Supplementary Figure 5d, 5e
Data points for Supplementary Figure 5f are found in the Supplementary Data File XXX, specifically XXX

## Sheet: Supplementary Figure 7
Supplementary Figure 7a. Top 50 increasing genes
Gene	Title	0hr sFPKM	1hr sFPKM	2hr sFPKM	4hr sFPKM	6hr sFPKM	≥8hr sFPKM	1hr_ratio	2hr_ratio	4hr_ratio	6hr_ratio	≥8hr_ratio	max sFPKM	Max Expression Ratio
IL6	interleukin 6 (interferon, beta 2)	0.4	8.89	54.45	233.87	388.09	352.01	17.95	108.93	467.16	775.08	703.05	388.09	775.08
CSF3	colony stimulating factor 3 (granulocyte)	0.02	0.61	6.25	49.84	93.26	58.67	5.84	52.57	413.28	772.63	486.36	93.26	772.63
IL8	interleukin 8	0.22	5.08	14.76	48.33	103.51	119.87	16.31	46.8	152.53	326.32	377.87	119.87	377.87
CXCL2	chemokine (C-X-C motif) ligand 2	0.93	11.61	29.04	132.34	178.66	158.36	11.4	28.36	128.9	173.97	154.22	178.66	173.97
MT1A	metallothionein 1A	1.51	2.06	8.07	53.68	132.58	256.33	1.34	5.06	33.34	82.24	158.94	256.33	158.94
FOSL1	FOS-like antigen 1	1.8	10.64	37.41	89.26	244.69	239.8	5.66	19.75	47.05	128.89	126.32	244.69	128.89
IL20	interleukin 20	0.05	0.53	1.49	2.79	9.93	17.95	4.25	10.79	19.59	68.01	122.36	17.95	122.36
CXCL3	chemokine (C-X-C motif) ligand 3	0.38	2.32	5.77	37.34	50.9	47.35	5.07	12.31	78.55	106.99	99.55	50.9	106.99
ADAMTS4	ADAM metallopeptidase with thrombospondin type 1 motif, 4	2	4.49	22.6	81.39	198.22	224.23	2.19	10.81	38.79	94.4	106.78	224.23	106.78
S100A12	S100 calcium binding protein A12	1.42	6.06	11.67	45.35	115.39	104.1	4.05	7.74	29.89	75.94	68.52	115.39	75.94
C19orf59	chromosome 19 open reading frame 59	0.13	0.4	0.56	2.56	14.06	17.08	2.18	2.85	11.52	61.33	74.41	17.08	74.41
PROK2	prokineticin 2	0.12	0.57	0.92	2.6	13.36	11.76	3.1	4.69	12.4	61.86	54.51	13.36	61.86
PTX3	pentraxin 3, long	2.78	2.81	6.34	37.7	102.44	173.8	1.01	2.23	13.11	35.57	60.33	173.8	60.33
SOCS3	suppressor of cytokine signaling 3	10.81	100.63	196.65	289.77	563.18	454.78	9.24	18.04	26.58	51.65	41.71	563.18	51.65
CXCL1	chemokine (C-X-C motif) ligand 1 (melanoma growth stimulating activity, alpha)	1.16	3.5	7.43	53.71	62.27	61.97	2.85	5.97	42.65	49.44	49.2	62.27	49.44
FPR2	formyl peptide receptor 2	0.17	0.9	1.29	3.72	11.92	8.78	3.72	5.14	14.14	44.51	32.9	11.92	44.51
FOSB	FBJ murine osteosarcoma viral oncogene homolog B	16.73	412.25	580.29	426.85	718.8	412.07	24.5	34.49	25.37	42.72	24.49	718.8	42.72
RND1	Rho family GTPase 1	0.43	1.42	4.79	9.22	21.83	18.04	2.85	9.16	17.48	41.11	34.02	21.83	41.11
HAMP	hepcidin antimicrobial peptide	0.19	0.2	1.14	1.09	5.48	11.41	1.05	4.32	4.12	19.4	40.03	11.41	40.03
CD177	CD177 molecule	0.29	0.35	0.52	1.23	9.31	14.6	1.16	1.58	3.42	24.19	37.77	14.6	37.77
BRE-AS1	BRE-AS1	0.53	3.56	6.39	12.53	18.89	23.31	5.8	10.28	20.03	30.11	37.11	23.31	37.11
NR4A3	nuclear receptor subfamily 4, group A, member 3	0.63	3.99	12.38	20.66	25.78	23.44	5.59	17.07	28.4	35.41	32.21	25.78	35.41
SELE	selectin E	2.11	7.05	19.14	46.04	76.19	59.1	3.23	8.7	20.87	34.51	26.78	76.19	34.51
CXCR1	CXCR1	0.7	2.45	3.49	9.17	26.65	17.78	3.18	4.47	11.55	33.33	22.28	26.65	33.33
FPR1	formyl peptide receptor 1	2.12	7.18	10.7	30.22	72.11	56.41	3.28	4.87	13.66	32.54	25.46	72.11	32.54
HAS1	hyaluronan synthase 1	2.77	6.47	19.08	48.11	83.43	91.61	2.29	6.69	16.82	29.14	31.99	91.61	31.99
IL1RL1	interleukin 1 receptor-like 1	0.32	0.42	0.86	2.01	5.26	13	1.25	2.27	5.01	12.75	31.12	13	31.12
OSM	oncostatin M	0.15	1.07	1.29	3.63	7.73	6.26	4.61	5.48	14.67	30.81	25	7.73	30.81
AREG	amphiregulin	1.5	4.47	11.1	15.89	42.66	48.9	2.86	7.01	10.01	26.77	30.67	48.9	30.67
BCL2A1	BCL2-related protein A1	1.45	2.42	4.98	20.08	46.36	41.79	1.63	3.28	13.04	30.02	27.07	46.36	30.02
CLEC4D	C-type lectin domain family 4, member D	0.03	0.1	0.2	0.69	3.65	2.97	1.56	2.38	6.22	29.6	24.26	3.65	29.6
TREM1	triggering receptor expressed on myeloid cells 1	0.26	1.03	2.12	4.93	10.36	10.02	3.12	6.13	13.89	28.86	27.93	10.36	28.86
MT2A	metallothionein 2A	231.32	264.63	518.35	1890.32	4195.37	6611.47	1.14	2.24	8.17	18.13	28.57	6611.47	28.57
GPR97	G protein-coupled receptor 97	0.41	0.96	1.61	4.67	14.12	14.09	2.09	3.37	9.42	28.07	28	14.12	28.07
MMP3	matrix metallopeptidase 3 (stromelysin 1, progelatinase)	0	0.01	0.02	0.14	1.06	2.79	1.02	1.11	2.29	11.18	28	2.79	28
STC1	stanniocalcin 1	0.92	2.06	3.66	8.1	20.48	27.63	2.12	3.68	8.04	20.16	27.17	27.63	27.17
NR4A1	nuclear receptor subfamily 4, group A, member 1	23.19	227.29	464.15	486.85	631.83	428.36	9.76	19.94	20.91	27.14	18.4	631.83	27.14
MT1JP	metallothionein 1J (pseudogene)	0.06	0.15	0.43	1.47	2.55	3.91	1.51	3.23	9.56	16.14	24.45	3.91	24.45
MT1M	metallothionein 1M	18.61	21.64	38.78	143.28	281.74	444.43	1.16	2.08	7.66	15.06	23.76	444.43	23.76
PTGS2	prostaglandin-endoperoxide synthase 2 (prostaglandin G/H synthase and cyclooxygenase)	0.93	9.2	12.62	13.8	22.28	23.2	9.07	12.4	13.55	21.82	22.71	23.2	22.71
TNFRSF10C	tumor necrosis factor receptor superfamily, member 10c, decoy without an intracellular domain	0.56	1.58	2.05	4.65	14.68	9.46	2.56	3.28	7.24	22.54	14.57	14.68	22.54
IL18RAP	interleukin 18 receptor accessory protein	0.28	0.44	0.69	2.59	7.89	8.39	1.42	2.06	7.05	20.94	22.25	8.39	22.25
VNN2	vanin 2	1.09	3.63	5.35	10.41	26.21	16.01	3.15	4.59	8.86	22.17	13.58	26.21	22.17
ARC	activity-regulated cytoskeleton-associated protein	1.05	2.62	4.01	8.04	24	22.78	2.37	3.59	7.1	21.04	19.97	24	21.04
APOBEC3A	apolipoprotein B mRNA editing enzyme, catalytic polypeptide-like 3A	0.58	1.56	3.26	5.71	13.96	11.12	2.45	4.94	8.56	20.71	16.52	13.96	20.71
CCL2	chemokine (C-C motif) ligand 2	37.49	79.66	156.92	572.26	772.6	749.09	2.12	4.18	15.23	20.56	19.93	772.6	20.56
LILRA5	leukocyte immunoglobulin-like receptor, subfamily A (with TM domain), member 5	0.05	0.22	0.31	1.09	2.94	2.93	2.15	2.72	7.95	20.41	20.31	2.94	20.41
SERPINE1	serpin peptidase inhibitor, clade E (nexin, plasminogen activator inhibitor type 1), member 1	4.02	13.78	17.53	32.04	67.73	81.08	3.37	4.28	7.8	16.47	19.72	81.08	19.72
PGLYRP1	peptidoglycan recognition protein 1	0.15	0.64	1.09	2.93	4.62	3.5	2.91	4.73	12.02	18.68	14.26	4.62	18.68
C2CD4B	C2CD4B	0.99	4.6	8.48	11.06	19.92	11.1	4.32	7.9	10.27	18.42	10.31	19.92	18.42
Supplementary Figure 7b. Enrichr top terms for increasing genes
		1 hr	2 hr	4 hr	6 hr	≥8 hr
	Interleukin-1 regulation of extracellular matrix	12.53	22.17	19.77	22.82	26.12
	Interleukin-5 regulation of apoptosis	8.69	15.2	24.1	29.6	25.21
	Interleukin-2 signaling pathway	9.62	12.56	21.72	30.17	27.54
	T cell receptor regulation of apoptosis	13.04	18.14	16.55	20.97	18.77
	Oncostatin M	9.53	16.47	16.55	21.99	21.68
	BDNF signaling pathway	14.33	13.34	18.72	19.19	18.73
	TNF-alpha effects on cytokine activity, cell motility, and apoptosis	4.94	19.76	15.31	17.99	15.46
	TSH regulation of gene expression	13.36	18.06	12.15	12.36	11.4
	AP-1 transcription factor network	16.56	13.99	9.99	11.1	10.56
	Interleukin-4 regulation of apoptosis	4.41	7.81	12.18	11.75	14.11
	Cytokine-cytokine receptor interaction	6.5	7.82	9.6	13.1	11.14
	TGF-beta regulation of extracellular matrix	5.87	8.47	10.9	8.93	8.47
	EGFR1 pathway	1.05	3.58	10.41	12.71	11.35
	FRA pathway	6.24	5.89	6.53	10.24	9.09
	ATF2 transcription factor network	10.16	8.63	8.14	6.05	3.85
	Thymic stromal lymphopoietin (TSLP) pathway	5.87	9.68	6.41	6.4	5.35
	TGF-beta signaling pathway	7.76	7.61	5.82	5.38	5.52
	Interleukin-1 signaling pathway	6.36	8.22	5.19	4.9	7.3
	p53 signaling pathway	1.91	4.75	6.55	8.53	8.92
	Note: units are -log(p-value), significance at x=2
Supplementary Figure 11. Enrichr top terms for decreasing genes
		4 hr	6 hr	≥8 hr
	Generic transcription pathway	14.2559	16.8497	6.39448
	Homologous recombination	0	1.65192	2.79892
	Aurora B signaling	0	2.22684	1.62111
	E2F-mediated regulation of DNA replication	0	2.30158	0.338458
	Gene expression	2.29935	0	0
	Note: units are -log(p-value), significance at x=2

## Sheet: Supplementary Figure 9
Supplementary Figure 9a. G Protein-Coupled Receptors
Gene	0hr sFPKM	1hr sFPKM	2hr sFPKM	4hr sFPKM	6hr sFPKM	≥8hr sFPKM	1hr_ratio	2hr_ratio	4hr_ratio	6hr_ratio	≥8hr_ratio	max sFPKM	Max Expression Ratio
Supplementary Figure 9b. Catalytic Receptors
Gene	0hr sFPKM	1hr sFPKM	2hr sFPKM	4hr sFPKM	6hr sFPKM	≥8hr sFPKM	1hr_ratio	2hr_ratio	4hr_ratio	6hr_ratio	≥8hr_ratio	max sFPKM	Max Expression Ratio
FPR2	0.17	0.903333	1.28667	3.71727	11.9189	8.78167	3.71605	5.1358	14.138	44.5144	32.8951	11.9189	44.5144
CXCR1	0.7025	2.45	3.48667	9.17182	26.6489	17.7817	3.17757	4.46937	11.5537	33.3319	22.2825	26.6489	33.3319
FPR1	2.11917	7.175	10.6975	30.2155	72.11	56.4083	3.27826	4.86557	13.6607	32.5392	25.4638	72.11	32.5392
GPR97	0.406667	0.959167	1.60583	4.67455	14.12	14.085	2.09046	3.36678	9.42344	28.0658	27.9967	14.12	28.0658
FFAR2	1.16333	1.55	1.6625	4.70727	16.3244	9.65333	1.30607	1.39512	3.80523	13.0009	7.72032	16.3244	13.0009
EMR3	0.0416667	0.246667	0.335833	0.672727	1.45444	0.565	2.44706	3.07647	5.45455	10.9725	4.69412	1.45444	10.9725
GPRC5A	1.9825	2.37417	3.455	8.51636	15.7778	20.3817	1.18808	1.70708	4.13751	7.62438	9.83513	20.3817	9.83513
C5AR1	4.015	8.99667	12.2375	21.38	33.0522	31.4517	2.21061	2.99818	5.21993	8.05643	7.66748	33.0522	8.05643
GPR3	0.265	0.6125	1.13	1.71182	2.49	2.82667	1.95205	3.36986	4.96389	7.09589	8.01826	2.82667	8.01826
CXCR2	3.78583	6.1675	7.00917	11.3909	30.6778	20.7733	1.61291	1.82951	2.95713	7.92051	5.37165	30.6778	7.92051
ADRB2	7.8625	18.0458	28.2617	28.7627	55.6689	47.7033	2.27891	3.5619	3.62483	7.00394	6.00356	55.6689	7.00394
F2RL3	0.730833	0.735	0.935833	2.58182	3.44222	4.86333	1.00502	1.24674	3.22787	4.26346	5.97392	4.86333	5.97392
GPR183	4.89083	12.1783	14.9717	20.0482	27.1967	21.6467	2.46018	3.01987	4.03704	5.46936	4.35732	27.1967	5.46936
GPR4	1.74833	1.895	2.75917	4.17818	6.93	9.20667	1.07935	1.54689	2.31462	3.80343	5.03517	9.20667	5.03517
S1PR4	1.8675	2.245	2.33333	3.85364	9.60444	5.96833	1.19187	1.23676	2.00947	4.93237	3.08429	9.60444	4.93237
SSTR2	0.359167	0.54	0.770833	1.21182	1.91222	2.09667	1.39383	1.89655	2.85695	4.38234	4.78403	2.09667	4.78403
GPR84	0.508333	0.396667	0.390833	1.05909	2.66111	2.325	0.816438	0.806849	1.90535	4.53881	3.9863	2.66111	4.53881
HRH2	0.296667	0.425	0.348333	0.450909	1.33111	1.145	1.32353	1.13025	1.38885	3.60784	3.13866	1.33111	3.60784
FFAR3	0.0775	0.325833	0.395	0.342727	0.54	0.408333	2.39906	2.78873	2.49424	3.60563	2.86385	0.54	3.60563
BDKRB1	2.32583	2.35083	2.67833	5.33364	8.14556	7.83333	1.01031	1.14531	2.23991	3.39906	3.27035	8.14556	3.39906
GPR77	0.934167	1.20417	1.21667	1.80545	3.14778	3.18667	1.26108	1.27317	1.8425	3.14048	3.17808	3.18667	3.17808
AVPR1A	4.40333	4.74583	6.26583	8.14818	12.4667	13.6383	1.07605	1.41358	1.83157	2.79053	3.0507	13.6383	3.0507
GPR65	0.914167	1.19333	1.36	1.93636	2.77	2.765	1.27527	1.43961	2.00792	2.82991	2.82498	2.77	2.82991
HRH1	5.36667	4.64333	4.59917	6.88182	11.5867	14.68	0.867683	0.859604	1.27716	2.1378	2.70366	14.68	2.70366
CCR1	2.80917	2.98583	2.52167	3.78273	7.37	5.93333	1.06073	0.901174	1.33465	2.56775	2.0739	7.37	2.56775
GPR141	0.365	0.279167	0.321667	0.47	1.06556	0.651667	0.815412	0.90681	1.22581	2.50657	1.61649	1.06556	2.50657
FZD10	8.00833	9.625	11.8608	15.1227	18.2222	19.145	1.19938	1.47513	1.87742	2.25968	2.37348	19.145	2.37348
S1PR1	17.1425	17.6542	18.2167	22.9691	33.12	39.5117	1.02967	1.0623	1.33792	1.92663	2.29733	39.5117	2.29733
GPR85	0.221667	0.201667	0.22	0.323636	0.562222	0.636667	0.937824	0.994819	1.317	2.05872	2.29016	0.636667	2.29016
BDKRB2	6.12083	6.30333	7.09667	10.6827	14.12	12.9567	1.02934	1.15687	1.73333	2.28587	2.09886	14.12	2.28587
S1PR3	3.7375	4.3775	4.64	6.25818	7.23222	8.58333	1.16678	1.23518	1.65686	1.91068	2.26276	8.58333	2.26276
CXCR4	9.32	16.47	17.47	16.0136	20.99	18.9317	1.75902	1.86518	1.71058	2.23885	2.02035	20.99	2.23885
HCAR3	6.45	7.91	9.16917	8.14364	14.4878	12.9117	1.2229	1.41514	1.25857	2.22714	1.98651	14.4878	2.22714
FZD5	2.04833	2.27833	2.32333	2.69636	3.67111	4.57667	1.10706	1.12801	1.30164	1.75537	2.17688	4.57667	2.17688
EMR2	2.86667	3.09417	3.22	3.74364	5.71111	5.92333	1.07669	1.1191	1.29561	1.9588	2.03034	5.92333	2.03034
PTGER4	7.61167	10.4967	12.2783	12.0391	15.4544	14.7333	1.37411	1.60514	1.57412	2.017	1.92349	15.4544	2.017
ADORA2B	7.53917	8.33417	8.89417	11.1618	14.5167	14.8167	1.10407	1.17738	1.47422	1.91338	1.95266	14.8167	1.95266
GRM2	0.635833	0.718333	0.914167	1.12909	1.00556	1.31833	1.11212	1.37826	1.67034	1.50245	1.92752	1.31833	1.92752
S1PR2	6.8875	6.97083	7.12333	10.2536	12.8922	12.7733	1.01193	1.03375	1.48174	1.85935	1.84234	12.8922	1.85935
GALR2	0.155	0.2825	0.333333	0.345455	0.26	0.233333	1.5	1.69935	1.74688	1.41176	1.30719	0.345455	1.74688
F2RL1	20.6917	24.0258	26.75	25.74	30.0433	34.7983	1.16036	1.29138	1.24281	1.44978	1.67848	34.7983	1.67848

## Sheet: Supplementary Figure 11
Supplementary Figure 11. Enrichr top terms for decreasing genes
		4 hr	6 hr	≥8 hr
	Generic transcription pathway	14.26	16.85	6.39
	Homologous recombination	0	1.65	2.8
	Aurora B signaling	0	2.23	1.62
	E2F-mediated regulation of DNA replication	0	2.3	0.34
	Gene expression	2.3	0	0
	Note: units are -log(p-value), significance at x=2
